# Supplementary material for: Removing the Mask of Average Treatment Effects in Chronic Lyme Disease Research Using Big Data and Subgroup Analysis
Source: Healthcare (Basel). 2018 Oct 12;6(4):124. doi: 10.3390/healthcare6040124 (PMC6316052; doi:10.3390/healthcare6040124)
Supplement: Supplementary file 1 [file healthcare-06-00124-s001.zip]

Archive with 1 entries (1 files):
- healthcare-359492-SI.xlsx
