# Supplementary material for: Removing the Mask of Average Treatment Effects in Chronic Lyme Disease Research Using Big Data and Subgroup Analysis
Source: Healthcare (Basel). 2018 Oct 12;6(4):124. doi: 10.3390/healthcare6040124 (PMC6316052; doi:10.3390/healthcare6040124)
Supplement: Supplementary file 1 [file healthcare-06-00124-s001.zip › healthcare-359492-SI.xlsx]

## Sheet: Survey sample determination
MyLymeData Phase 1 Sample						N
Initial participants						4126
Duplicate cases (completed both WELL and UNWELL questions-one or the other deleted)						61
Incomplete cases						47
Initial sample (Valid number of participant responses to Registration questions)						4018
Respondents who reside outside of the US						40
Not diagnosed and not already excluded because of residence						75
Working sample (Baseline)						3903
Unwell						3556
Well						347
Additional Baseline questions
Initial participants						1442
Did not answer QBA_10						6
Actual respondents						1436
Respondents who reside outside of the US						31
Not diagnosed and not already excluded because of residence						215
Working sample						1190

## Sheet: Table 1
Table 1
Mean age = 49.1
Biological sex	N	%
Male	649	0.166282
Female	3250	0.832693
Other	4	0.00102485
Total	3903	99.8975
Education	N	%
High school or less	340	9.1104
Some college (including Associate's degrees)	1265	33.896
Bachelor degree	1139	30.5198
Graduate degree	945	25.3215
Prefer not to answer	43	1.1522
Total	3732	100
(171 cases provided no response)
Family income	N	%
Less than $25k	485	13.8413
$25-50k	542	15.468
$50-75k	547	15.6107
$75-100k	408	11.6438
>$100k	1025	29.2523
Prefer not to answer	497	14.1838
Total	3504	100
(399 cases provided no response)
Geography	N	%
West	1004	0.259432
Midwest	571	0.147545
South	1021	0.263824
East	1274	0.329199
Total	3870	1
(33 cases provided no response)

## Sheet: Table 2
Table 2
The stage of my illness when I was first diagnosed with Lyme disease is best described as…
	N	%
Tick bite occurred but no symptoms	31	0.796915
Initial Erythema migrans (EM) Lyme rash (classic bull’s eye or irregular)	203	5.21851
Early or disseminated Lyme disease (flu like neurologic cardiovascular or musculoskeletal symptoms)	632	16.2468
Late stage UNTREATED Lyme disease	2726	70.0771
Other	180	4.62725
Don’t know	118	3.03342
Total	3890	100
(13 cases provided no response)
The CURRENT stage of my Lyme disease would best be described as…
	N	%
Tick bite occurred but no symptoms	8	0.225925
Initial Erythema migrans (EM) Lyme rash (classic bull’s eye or irregular)	32	0.9037
Early or disseminated Lyme disease (flu like neurologic cardiovascular or musculoskeletal symptoms)	169	4.77266
Late stage UNTREATED Lyme disease	647	18.2717
Chronic Lyme disease (remained ill for atleast 6 months after treatment with antibiotics for 10-21 days)	2176	61.4516
Other	377	10.6467
Don’t know	132	3.72776
Total	3541	100
(362 cases provided no response)
I recall a tick bite prior to the onset of my symptoms of Lyme disease.....
	N	%
Yes	1598	40.9429
No	1864	47.7581
Don't know	441	11.299
Total	3903	100
My Lyme disease diagnosis is supported by positive laboratory testing (such as Western Blot or Elisa)
	N	%
Yes	3044	77.9913
No	691	17.7043
Don't know	168	4.30438
Total	3903	100
I would say that CURRENTLY in general my health is…
	N	%
Excellent	98	2.51605
Very good	390	10.0128
Good	878	22.5417
Fair	1430	36.7137
Poor	1099	28.2157
Total	3895	100
(8 cases provided no response)
I would describe my main form of work as…
	N	%
Paid work	1459	41.0523
Housework	317	8.91953
School work	147	4.13618
Unemployed	178	5.00844
Disabled	1148	32.3016
Retired	305	8.58188
Total	3554	100
(349 cases provided no response)
Many patients with Lyme disease develop a bull’s eye or irregular rash. When I contracted Lyme disease:
Because of a branching error in the initial survey, patients were re-asked this question regarding rash in an unbranched fashion. This data includes the 1,190 who responded to the revised question.
	N	%
I had a classic bull's eye rash	201	16.8908	16.8908
I had an irregular rash	207	17.395	17.395
I had no rash	526	44.2017	34.2857
I don't know	256	21.5126
Total	1190	100
I have been diagnosed with a tick- borne co- infection
	N	%
Yes	2343	60.0307
No	889	22.7774
Don't know	671	17.1919
Total	3903	100

## Sheet: Results-GROC
Global Rating of Change (GROC)	Likert Score	N	%
A very great deal better	7	191	0.0540158		Sample	3903
A great deal better	6	289	0.0817308		Exclude Well	347
A good deal better	5	450	0.127262		Missing Response	20
Moderately better	4	295	0.0834276		Final Sample	3536
Somewhat better	3	298	0.084276
A Little Better	2	269	0.0760747
Hardly better at all	1	43	0.0121606
Unchanged	0	1293	0.365667
Hardly worse at all	-1	23	0.00650452
A little worse	-2	35	0.00989819
Somewhat worse	-3	66	0.0186652
Moderately worse	-4	71	0.0200792
A good deal worse	-5	85	0.0240385
A great deal worse	-6	64	0.0180995
A very great deal worse	-7	64	0.0180995
		3536	1

## Sheet: Results-General
Complete sample sizes for baseline survey (3,903). Some questions (as indicated) were served only to those classified as unwell (full sample = 3,556) or sample was reduced through branching or skipping
Before being properly diagnosed with Lyme disease, the number of physicians I saw about my symptoms was…
	N	%
1	548	0.141237
2	385	0.0992268
3	416	0.107216
4	350	0.0902062
5	319	0.0822165	0.0822165
6	257	0.0662371	0.0662371
7	153	0.039433	0.039433
8	137	0.0353093	0.0353093
9	44	0.0113402	0.0113402
10 or more	1172	0.302062	0.302062
Don't know	99	0.0255155	0.536598
Total	3880	0.995638
Not asked or missing	23
The period of time that went by between the onset of my symptoms and an accurate diagnosis was…
	N	%
Less than 1 month	486	0.124872
4 to 12 months	763	0.196043
13 to 24 months	359	0.0922405
25 to 36 months	305	0.0783659
More than 3 years	1979	0.508479
Total	3892	0.998717
Not asked or missing	11
Within days to weeks after my tick bite or exposure, I experienced symptoms associated with Lyme disease…
	N	%
Yes	1746	0.44919
No	407	0.104708
Don't know	1730	0.445073
Total	3883	0.998971
Not asked or missing	20
I was misdiagnosed because of a false negative blood test for Lyme disease…
	N	%
Yes	1449	0.371253
No	2180	0.558545
Don't know	255	0.0653344
Total	3884	0.998714
Not asked or missing	19
I had a positive blood test for Lyme disease but was told it was a false positive test…
	N	%
Yes	516	0.132206
No	3082	0.789649
Don't know	305	0.078145
Total	3903	1.0036
Not asked or missing	0
Before being diagnosed with Lyme disease, I was misdiagnosed with another condition…
	N	%
Yes	2820	0.722521
No	922	0.236229
Don't know	160	0.0409941
Total	3902	0.99872
Not asked or missing	1
I was misdiagnosed with the following conditions…
2820 total respondents (from "Yes" to misdiagnosis B-480), multiple responses allowed
	N	% of asked
Psychiatric disorder (e.g. depression, mood changes, etc)	1462	0.51844
Fibromyalgia	1224	0.434043
Chronic fatigue syndrome	1191	0.42234
Thyroid disorder	721	0.255674
Rheumatoid Arthritis	445	0.157801
Multiple Sclerosis	303	0.107447
Systemic Lupus	232	0.0822695
Learning disabilities	155	0.0549645
Motor Neuron disease (for example ALS- Lou Gehrig’s disease)	47	0.0166667
Multiple symptoms atrophy	45	0.0159574
Parkinson’s disease	36	0.012766
Don’t know	55	0.0195035
Other (see "Text frequency tables")	1428	0.506383
Not asked or missing	273
CURRENTLY, my THREE WORST symptoms from Lyme disease are.. (select three)
Unwell only: 3556 Not asked: 347 (well) Missing: 0
	N	%
Fatigue	2206	0.62036
Joint pain	1439	0.404668
Muscle aches	1107	0.311305
Cognitive impairment	1054	0.2964
Neuropathy (nerve pain, numbness, hot/cold sensations, tingling)	1024	0.287964
Sleep impairment	717	0.201631
Psychiatric (e.g. depression, mood change)	651	0.183071
Gastrointestinal (stomach/ digestive)	619	0.174072
Headache	581	0.163386
Memory loss	575	0.161699
Heart- related	289	0.0812711
Twitching	149	0.041901
Other (see "Text frequency tables")	468	0.131609
Musculoskeletal (muscle aches, joint pain) at least one	2037	0.57
Neurological (cognitive, sleep, memory, psychiatric, headaches, neuropathy, twitching) at least one	2981	0.84
Pain (Joint pain, Muscle aches, Neuopathy) at least one	2531	0.71
I am CURRENTLY using the medications listed below… (Check all that apply.)
	N	%
Over the counter pain relievers	1401	0.394204
Sleep medications	1192	0.335397
Thyroid medications	1165	0.3278
Antidepressants	1066	0.299944
Prescription pain relievers	918	0.258301
Stomach medications	767	0.215813
Headache medications	718	0.202026
Anti- inflammatories (Like Celebrex)	431	0.121272
Other psychiatric medications (such as anti- psychotic medications)	307	0.0863815
Seizure medication	302	0.0849747
Steroids	158	0.0444569
IVIG	64	0.0180079
Other (see "text frequency tables")	1055	0.296849
I recall a tick bite prior to the onset of my symptoms of Lyme disease.....
	N	%
Yes	1598	0.409626
No	1864	0.477727	0.477727
Don't know	441	0.112647	0.112647
Total	3903	1	0.590374
Not asked or missing	0
The length of time the tick had been attached when I noticed or removed it was…
	N	%
Less than 12 hours	264	0.164494	0.164494
Less than 24 hours	207	0.129112	0.129112
Less than 36 hours	109	0.0682806	0.293606
Less than 48 hours	73	0.0453135
More than 48 hours	158	0.0980757
Don't know	797	0.495647
Total	1608	1
Not asked or missing	2295
My Lyme disease diagnosis is supported by positive laboratory testing (such as Western Blot or Elisa)
	N	%
Yes	3044	0.779913
No	691	0.177043
Don't know	168	0.0430438
Total	3903	0.998721
Not asked or missing	0
More specifically, my diagnosis is supported by the following positive diagnostic test standards…
3044 total respondents (from "Yes" above, multiple responses allowed)
	N	% of asked
A positive Western Blot but not CDC positive (including IgeneX)	1224	0.402102
CDC positive by two- tiered testing ELISA or IFA followed by Western Blot	828	0.272011	0.272011
CDC positive for Western Blot but not two- tiered testing	544	0.178712	0.178712
PCR	186	0.0611038	0.450723
Culture	133	0.0436925
Spinal tap	92	0.0302234
Don’t know	489	0.160644
Other (see "Text frequency tables")	472	0.155059
Not asked or missing	49
I have been diagnosed with a tick-borne coinfection
3093 baseline respondents
Yes	2343	0.6
No	889	0.23
Don't know	671	0.17
More specifically, I was diagnosed with the following other tick- borne co-infection(s)…(Select all that apply) (n=2,343, branching from previous question)
	N with labs	% with labs	N without labs	% without labs	N with labs	% with labs	N without labs	% without labs
	Asked (2,343)	Asked (2,343)	Asked (2,343)	Asked (2,343)	All (3903)	All (3903)	All (3903)	All (3903)
Babesia	914	0.39	835	0.36	914	0.23	835	0.21
Bartonella	757	0.3	880	0.38	757	0.19	880	0.23
Ehrlichia or Anaplasma	412	0.18	198	0.08	412	0.11	198	0.05
Mycoplasma	578	0.25	157	0.07	578	0.15	157	0.04
Rocky Mountain	191	0.08	82	0.04	191	0.05	82	0.02
At least one coinfection
2343 total respondents (from "Yes" above)
	N with labs	% with labs	At least one without labs	% At least one without labs	N (no selection	% (no selection)
	1058	0.45	1200	0.51	85	0.04
The type of healthcare provider that CURRENTLY treats my Lyme disease is… (Select all that apply)
Unwell only: 3556 Not asked: 347 (well) Missing: 0
	N	%
An LLMD (Lyme disease specialist or ILADS- affiliated Lyme specialist)	1675	0.471035
A general practitioner (family physician, osteopath, physician’s assistant, nurse practitioner, etc.)	965	0.271372
An infectious disease specialist	213	0.0598988
An internist	165	0.0464004
A Rheumatologist	97	0.0272778
A Pediatrician	17	0.00478065
Other (see "text frequency tables")	917	0.257874
Don't know	33	0.00928009
